# Supplementary material for: Whole-Genome Metagenomic Analysis of Functional Profiles in the Fecal Microbiome of Farmed Sows with Different Reproductive Performances
Source: Microorganisms. 2024 Oct 29;12(11):2180. doi: 10.3390/microorganisms12112180 (PMC11596864; doi:10.3390/microorganisms12112180)
Supplement: Supplementary file 1 [file microorganisms-12-02180-s001.zip]

Archive with 2 entries (2 files):
- Miura_et_al_SupplementaryFigure.pdf
- Miura_et_al_SupplementaryTable.xlsx
