# Supplementary material for: Whole-Genome Metagenomic Analysis of Functional Profiles in the Fecal Microbiome of Farmed Sows with Different Reproductive Performances
Source: Microorganisms. 2024 Oct 29;12(11):2180. doi: 10.3390/microorganisms12112180 (PMC11596864; doi:10.3390/microorganisms12112180)
Supplement: Supplementary file 1 [file microorganisms-12-02180-s001.zip › Miura_et_al_SupplementaryTable.xlsx]

## Sheet: TableS1
Table S1. Parameters of reproductive performance in farms H and L.
Item	H (n = 3)				L (n = 3)				P-value a
	Mean	±	S.E.		Mean	±	S.E.
Number of piglets weaned/sow/year	28.7812	±	0.491875		17.0173	±	0.280664		< 0.001
Farrowing rate	0.909155	±	0.00416549		0.808603	±	0.0469067		0.164
Farrowing/sow/year	2.43737	±	0.0475205		2.2192	±	0.0538232		0.039
Number of piglets born/litter	15.2875	±	0.990869		10.423	±	0.253901		0.033
Number of piglets born alive/litter	13.7719	±	0.731348		9.15644	±	0.500453		0.009
Number of stillbirths/litters	1.51569	±	0.304314		1.26653	±	0.304085		0.594
Pre-weaning mortality	0.139221	±	0.026219		0.15748	±	0.0426458		0.737
Values indicate the means ± the standard errors.
a Significance between groups was tested using the Welch’s t-test.

## Sheet: TableS2
Table S2. Summary of constructed gene catalog
Item			Count	%
Total obtained non-redundant genes			7477793	-
	Genes annotetd to COG categories		5129426	68.5
		Archaeal genes	40148	0.8
		Bacterial genes	4226795	82.4
		Microbial eukaryotic genes	30638	0.6
		Viral genes	285547	5.6
		Domain-unclassified genes	546298	10.7
	Genes annotetd to CAZyme genes		130516	1.7
		Archaeal genes	594	0.5
		Bacterial genes	122277	93.7
		Microbial eukaryotic genes	749	0.6
		Viral genes	1885	1.4
		Domain-unclassified genes	5011	3.8

## Sheet: TableS3
Table S3. Relative abundance (transcripts per million, TPM) of genes assigned to COG functional categories
Category	Function	H (n = 30)					L (n = 30)
		Mean	±	S.E.	% a		Mean	±	S.E.	% a
L	Replication, recombination and repair	90528.2	±	425.158	14.8662		91076.4	±	514.651	15.104
M	Cell wall/membrane/envelope biogenesis	54382.2	±	547.712	8.93041		53417.9	±	555.681	8.85876
K	Transcription	53481	±	620.641	8.78243		53761.1	±	654.722	8.91566
J	Translation, ribosomal structure and biogenesis	52833.8	±	712.82	8.67615		53562.8	±	626.896	8.88278
E	Amino acid transport and metabolism	49481.4	±	641	8.12562		48767.9	±	657.538	8.0876
G	Carbohydrate transport and metabolism	48706.1	±	664.95	7.99831		46854.3	±	722.927	7.77025
C	Energy production and conversion	39194.1	±	547.412	6.43628		38732.2	±	617.71	6.4233
P	Inorganic ion transport and metabolism	33340.2	±	520.358	5.47499		32804.1	±	798.382	5.44019
H	Coenzyme transport and metabolism	27569.1	±	324.027	4.52729		26422.1	±	350.837	4.38181
F	Nucleotide transport and metabolism	26778	±	208.856	4.39738		26927.7	±	371.968	4.46566
T	Signal transduction mechanisms	25422.7	±	366.478	4.17481		24639.7	±	313.692	4.08622
O	Posttranslational modification, protein turnover, chaperones	22948.2	±	200.982	3.76846		22642.5	±	213.94	3.75501
V	Defense mechanisms	18562.8	±	220.023	3.0483		18601.1	±	230.934	3.08478
I	Lipid transport and metabolism	16942.1	±	219.378	2.78216		16496	±	242.399	2.73567
U	Intracellular trafficking, secretion, and vesicular transport	16473	±	236.081	2.70513		16427.3	±	355.189	2.72427
D	Cell cycle control, cell division, chromosome partitioning	15373.7	±	154.875	2.5246		15786.8	±	149.456	2.61806
N	Cell motility	8821.03	±	217.841	1.44855		8142.22	±	303.137	1.35029
Q	Secondary metabolites biosynthesis, transport and catabolism	7130.07	±	103.365	1.17087		7020.9	±	167.235	1.16434
Z	Cytoskeleton	497.674	±	19.5682	0.0817259		481.424	±	13.3907	0.0798387
A	RNA processing and modification	193.634	±	12.9337	0.0317977		156.918	±	8.65462	0.0260231
W	Extracellular structures	160.05	±	17.0678	0.0262827		145.492	±	23.5775	0.0241283
B	Chromatin structure and dynamics	132.742	±	4.74689	0.0217983		127.771	±	2.89869	0.0211894
Y	Nuclear structure	3.17971	±	1.48164	<0.01		1.05413	±	0.272073	<0.01
S	Function unknown	168089	±	645.488	-		166777	±	667.864	-
a % of total categories of known functions

## Sheet: TableS4
Table S4. Relative abundances of detected CAZyme family genes in the fecal microbiome of groups H and L.
CAZyme family a	Group H (n = 30)				Group L (n = 30)
	Mean	±	S.E.		Mean	±	S.E.
AA1	11.4326	±	2.98856		13.5872	±	7.05334
AA3	12.9571	±	2.82855		11.7643	±	3.45234
AA4	28.0716	±	3.73983		20.0465	±	2.62003
AA6	7.02877	±	1.08635		7.18155	±	2.4061
AA7	17.6536	±	1.86146		16.7631	±	2.65527
CBM2	13.8691	±	1.15774		11.6911	±	1.22488
CBM3	6.41158	±	1.15114		5.82531	±	1.573
CBM4	32.795	±	3.70413		25.2882	±	3.73338
CBM6	78.5243	±	7.22983		58.3108	±	5.42235
CBM9	14.4774	±	0.737954		14.9684	±	0.933625
CBM11	3.31557	±	0.607973		1.82477	±	0.256062
CBM12	3.1873	±	0.525192		2.3662	±	0.248942
CBM13	43.2081	±	6.76316		41.0872	±	5.0586
CBM16	7.63193	±	1.34225		14.2058	±	1.71975
CBM20	35.2078	±	2.20249		30.0686	±	2.92048
CBM22	24.576	±	6.25157		24.2945	±	7.07003
CBM23	5.16578	±	1.19382		3.52491	±	1.22855
CBM25	5.7278	±	1.03412		12.2285	±	1.79276
CBM26	17.5074	±	3.73994		11.0045	±	1.95428
CBM27	2.66762	±	0.818651		2.21002	±	1.04413
CBM30	2.11507	±	0.371298		1.33342	±	0.166539
CBM32	70.6431	±	3.06481		79.1252	±	6.39392
CBM34	52.6321	±	4.46341		48.1697	±	3.30929
CBM35	30.5423	±	3.4116		25.5914	±	2.76462
CBM38	4.35079	±	0.367301		2.83268	±	0.211468
CBM40	0.597702	±	0.267907		2.12105	±	0.650779
CBM41	5.10458	±	0.614189		5.84513	±	1.61534
CBM48	157.324	±	4.37711		163.445	±	6.78646
CBM50	106.363	±	10.0059		124.384	±	9.61843
CBM51	15.9887	±	1.26786		19.2993	±	2.01371
CBM54	4.70989	±	0.35606		4.01326	±	0.224836
CBM56	1.69254	±	0.236723		1.88853	±	0.142459
CBM57	9.72293	±	0.849931		6.8779	±	0.9087
CBM61	18.8894	±	1.58874		15.0045	±	1.94293
CBM62	14.2457	±	1.67254		10.5525	±	1.39669
CBM63	1.63	±	0.393297		1.48139	±	0.470585
CBM65	2.0755	±	0.245304		1.31178	±	0.140905
CBM66	2.84324	±	0.297135		3.59333	±	0.52289
CBM67	139.663	±	5.21035		131.025	±	4.12911
CBM68	1.24629	±	0.117726		0.830047	±	0.0482302
CBM72	6.36548	±	0.600476		5.16301	±	0.522821
CBM74	9.77882	±	1.46943		5.89317	±	0.559288
CBM76	1.59879	±	0.521172		1.48113	±	0.555608
CBM77	10.1743	±	1.03216		6.28469	±	0.705041
CBM78	1.98744	±	0.482477		1.5629	±	0.501232
CBM79	4.33582	±	0.816998		3.98761	±	1.23465
CBM80	1.91009	±	0.81962		2.23138	±	1.07552
CBM89	1.78508	±	0.195812		1.70098	±	0.26183
CBM91	110.566	±	5.87017		100.531	±	6.60749
CBM35inCE17	8.07854	±	0.849381		8.5708	±	0.509464
CE1	528.663	±	16.6589		468.741	±	19.1771
CE2	79.2405	±	3.1491		62.9979	±	3.61944
CE3	27.1944	±	2.00604		24.19	±	1.49311
CE4	665.684	±	16.1305		684.978	±	12.3196
CE5	1.57868	±	0.270752		2.57178	±	0.875004
CE6	44.028	±	3.5129		34.9222	±	3.49824
CE7	68.9215	±	3.94799		50.6911	±	4.43878
CE8	101.081	±	6.30862		77.2375	±	5.90019
CE9	190.777	±	4.81009		193.38	±	4.86793
CE11	82.9044	±	3.38695		66.2792	±	4.87267
CE12	108.035	±	6.20462		83.9208	±	5.89676
CE13	2.94541	±	0.353833		3.20724	±	0.517605
CE14	60.6839	±	2.35775		54.1972	±	3.24061
CE15	39.2618	±	1.76904		35.1328	±	1.6333
CE17	37.212	±	2.30501		32.23	±	1.59687
CE19	53.2458	±	2.99498		44.842	±	2.88196
CE20	131.435	±	5.52134		116.808	±	6.79872
GH1	161.07	±	10.741		142.407	±	12.4539
GH2	675.241	±	16.5521		621.301	±	18.4425
GH3	710.609	±	15.7348		635.877	±	19.1746
GH4	69.0783	±	4.32058		75.0029	±	7.08592
GH5	309.904	±	14.2386		247.64	±	14.4934
GH8	50.1834	±	2.53622		42.8675	±	3.41602
GH9	99.3467	±	6.83296		86.0029	±	7.46637
GH10	134.173	±	9.0809		114.206	±	8.92134
GH11	10.7754	±	2.68488		14.2391	±	5.97961
GH13	1407.81	±	35.8449		1314.88	±	31.7792
GH15	7.43821	±	1.28062		15.5928	±	2.5357
GH16	107.726	±	5.57426		92.2321	±	5.14237
GH18	143.645	±	3.07689		132.338	±	2.9976
GH19	9.77777	±	0.937196		8.5246	±	0.961892
GH20	207.786	±	7.12936		208.371	±	11.911
GH23	324.502	±	10.4794		301.591	±	16.334
GH24	143.244	±	7.46551		132.781	±	7.42709
GH25	501.094	±	10.5202		484.778	±	17.5819
GH26	92.4405	±	5.30636		71.9623	±	5.07818
GH27	113.543	±	3.68154		106.943	±	4.18106
GH28	184.392	±	7.57444		156.68	±	9.62345
GH29	202.257	±	6.40474		213.963	±	8.55439
GH30	78.5511	±	4.28018		66.7332	±	4.17865
GH31	330.258	±	8.63119		314.882	±	10.5601
GH32	147.27	±	7.56159		125.343	±	7.91734
GH33	97.2389	±	3.33142		101.368	±	5.0121
GH35	75.2421	±	3.40616		70.7883	±	4.01988
GH36	200.504	±	5.37425		175.95	±	6.54893
GH37	13.7645	±	2.16678		13.4136	±	5.05231
GH38	82.303	±	2.97302		85.2152	±	3.64348
GH39	49.0649	±	1.72517		47.5434	±	1.82625
GH42	57.1937	±	2.39492		57.3623	±	2.29899
GH43	683.506	±	36.1074		593.177	±	36.8606
GH44	4.30384	±	0.599688		2.96391	±	0.547969
GH45	3.63288	±	0.629473		1.70554	±	0.248414
GH48	2.63257	±	0.53209		1.99093	±	0.467093
GH50	18.1122	±	1.20406		16.5813	±	1.05648
GH51	140.006	±	7.34729		130.911	±	7.30763
GH53	105.318	±	5.46775		84.2301	±	6.98481
GH54	2.4132	±	0.375777		3.89428	±	0.491435
GH55	1.94596	±	0.15662		2.12167	±	0.245874
GH57	105.259	±	3.82744		84.1145	±	4.55034
GH59	3.30149	±	0.313972		2.58298	±	0.464775
GH63	11.4882	±	1.09042		11.3763	±	2.50961
GH65	35.3287	±	2.64905		35.3976	±	2.84668
GH66	13.1193	±	0.864509		11.6519	±	0.725973
GH67	26.0124	±	1.80055		23.0373	±	1.76552
GH68	3.53475	±	1.1274		0.743349	±	0.21555
GH73	210.764	±	6.81442		209.903	±	11.258
GH74	10.3195	±	0.98399		5.7063	±	0.565908
GH76	14.2834	±	1.09258		15.0283	±	1.57917
GH77	338.213	±	5.36179		318.165	±	5.49652
GH78	256.62	±	9.69015		229.295	±	8.15749
GH79	5.84692	±	0.466246		5.29071	±	0.663876
GH81	2.29937	±	0.339693		1.11773	±	0.287986
GH84	21.7577	±	1.47401		22.86	±	1.92106
GH85	8.36623	±	0.905679		6.64435	±	1.05707
GH88	26.659	±	1.14383		26.8516	±	1.68145
GH89	42.1713	±	2.54284		33.9763	±	2.40036
GH92	124.289	±	5.30594		128.174	±	9.37118
GH93	5.73823	±	0.375875		4.54967	±	0.385451
GH94	132.956	±	3.20122		126.719	±	3.44714
GH95	123.347	±	4.56793		112.798	±	5.85962
GH97	195.243	±	7.42567		158.813	±	12.6755
GH98	9.32302	±	0.915667		7.79459	±	0.754875
GH99	1.93614	±	0.199355		1.64738	±	0.154649
GH102	5.28087	±	1.57759		6.07668	±	3.06774
GH103	5.41808	±	1.39827		6.19958	±	2.53723
GH104	10.9256	±	3.21607		6.69014	±	2.47575
GH105	127.721	±	5.27467		109.98	±	6.25264
GH106	91.8684	±	3.67978		83.3766	±	3.7782
GH108	16.295	±	1.73963		16.6347	±	1.85057
GH109	406.969	±	9.22995		410.174	±	6.83645
GH110	33.8723	±	1.53589		36.3088	±	1.80044
GH112	10.5176	±	0.548573		13.8345	±	1.21963
GH113	8.55451	±	0.834117		8.15202	±	0.400384
GH115	54.1804	±	3.70517		46.4722	±	4.59756
GH116	7.14183	±	0.351788		7.27011	±	0.363477
GH117	1.20478	±	0.136769		1.63487	±	0.282294
GH120	26.1313	±	1.97402		23.4246	±	2.18556
GH123	30.925	±	1.31459		31.701	±	1.04622
GH124	1.26908	±	0.551737		1.23359	±	0.537483
GH125	22.9875	±	0.952069		24.0138	±	1.29919
GH127	100.182	±	2.75358		103.594	±	3.61932
GH128	10.6996	±	0.813589		6.04456	±	0.838496
GH129	22.3198	±	1.35242		18.1745	±	0.942783
GH130	85.1523	±	3.27088		72.9635	±	3.74528
GH133	98.1241	±	3.92746		84.6443	±	4.4838
GH136	10.4785	±	0.587242		14.3614	±	1.45195
GH137	12.6899	±	1.08367		10.7287	±	0.936658
GH138	5.50374	±	0.632746		3.82066	±	0.540313
GH139	5.21962	±	0.57856		3.61368	±	0.523147
GH140	17.0912	±	1.12997		12.7815	±	0.969666
GH141	29.998	±	2.35917		27.7038	±	1.7724
GH142	17.6394	±	1.49696		12.0956	±	1.12123
GH143	9.41677	±	0.943841		5.98067	±	0.736231
GH144	12.7799	±	1.16454		10.877	±	1.11988
GH146	61.7642	±	3.36808		56.4637	±	3.83537
GH147	2.2202	±	0.334912		1.80111	±	0.368178
GH148	20.1054	±	1.86639		15.2235	±	1.5168
GH149	6.09678	±	0.686308		3.43395	±	0.311889
GH151	10.5048	±	0.60286		12.4821	±	0.619358
GH153	4.38699	±	1.18341		4.72366	±	2.85843
GH154	33.2061	±	1.57792		31.0845	±	1.68356
GH156	7.43062	±	0.408956		6.18404	±	0.35384
GH158	1.78489	±	0.222096		1.05958	±	0.203376
GH159	3.19709	±	0.328139		4.1831	±	0.566723
GH161	1.40906	±	0.225433		2.83336	±	0.359477
GH163	51.1316	±	2.01202		50.9246	±	1.98366
GH164	1.0015	±	0.101967		1.76389	±	0.110826
GH165	5.80104	±	0.272304		6.09709	±	0.36876
GH166	3.46694	±	0.561515		2.76382	±	0.351202
GH167	1.44787	±	0.148121		0.727755	±	0.11255
GH170	24.4448	±	4.0319		18.704	±	3.58592
GH171	92.3	±	3.53419		84.0799	±	4.89034
GH172	18.9436	±	0.783905		22.8864	±	1.5413
GH173	6.26014	±	0.569465		4.96098	±	0.379685
GT1	33.3201	±	2.00309		36.1751	±	1.87272
GT2	2765.75	±	56.9971		2572.44	±	45.5131
GT3	53.8021	±	2.6749		42.4005	±	3.36817
GT4	1495.74	±	28.078		1390.51	±	26.0091
GT5	308.812	±	4.94098		299.945	±	4.224
GT6	5.37424	±	0.605055		2.98875	±	0.372066
GT7	2.10355	±	0.543691		2.67102	±	0.379075
GT8	153.843	±	6.92357		134.21	±	8.56516
GT9	110.596	±	7.64891		88.4964	±	12.3807
GT10	14.8238	±	0.925986		12.0635	±	0.724284
GT11	56.512	±	2.37569		48.0394	±	2.33503
GT14	42.2085	±	2.09673		43.4208	±	2.46699
GT17	5.85372	±	0.372181		5.71656	±	0.384344
GT19	87.2349	±	3.66189		71.8092	±	5.3449
GT20	3.53829	±	1.0841		5.138	±	3.41459
GT22	0.840696	±	0.227138		1.31393	±	0.210172
GT23	6.63902	±	0.37716		6.84799	±	0.54217
GT25	3.61674	±	0.371129		3.77985	±	0.550862
GT26	135.807	±	3.89902		115.008	±	3.601
GT27	16.3621	±	1.06084		13.519	±	0.991283
GT28	400.711	±	11.5471		417.707	±	10.1906
GT30	72.2703	±	3.80404		55.8287	±	5.29417
GT32	106.659	±	4.96716		82.9197	±	3.99061
GT35	319.646	±	5.90871		315.342	±	3.47702
GT39	67.4821	±	3.59495		83.2098	±	4.71583
GT41	15.6395	±	4.94928		9.87311	±	3.5107
GT51	529.238	±	11.1641		543.305	±	12.4083
GT56	5.99392	±	1.49301		5.81075	±	2.57706
GT63	1.64596	±	0.300232		3.17876	±	0.917669
GT66	9.10388	±	0.705716		9.47384	±	0.746857
GT72	2.84145	±	1.60186		1.75343	±	0.674935
GT73	1.1338	±	0.36701		1.4168	±	0.913195
GT76	43.9916	±	3.704		57.5592	±	4.77429
GT81	10.3894	±	0.869215		11.2413	±	0.746379
GT83	59.8218	±	4.10974		50.708	±	3.5451
GT84	68.0742	±	3.72616		82.7882	±	5.07499
GT87	0.839284	±	0.265682		1.97216	±	1.12732
GT89	3.64307	±	0.41358		2.88289	±	0.239909
GT90	2.74707	±	0.318685		2.87796	±	0.499361
GT92	8.35015	±	0.656302		8.06902	±	0.673368
GT94	23.4493	±	1.31596		22.7153	±	1.2013
GT100	10.1544	±	1.07219		11.3376	±	0.834271
GT101	11.2229	±	0.828701		10.2273	±	0.680116
GT102	5.52134	±	1.31708		4.14516	±	0.677663
GT104	15.2334	±	1.17286		8.68289	±	0.88061
GT105	2.90714	±	0.297901		1.96444	±	0.247598
GT107	1.69755	±	0.6016		1.4129	±	0.415772
GT108	1.52602	±	0.182311		2.62013	±	0.333265
GT111	55.0891	±	4.07534		50.0392	±	3.33055
GT112	5.49593	±	0.767261		3.78423	±	0.93062
GT113	15.3913	±	0.79786		14.1143	±	1.49803
PL1	89.5037	±	7.80807		61.9001	±	7.03188
PL4	2.53799	±	0.292237		1.56959	±	0.268254
PL8	4.14869	±	0.323665		5.53503	±	1.09461
PL9	22.9508	±	1.23424		17.6074	±	1.35583
PL10	19.4687	±	1.68304		13.6059	±	1.29613
PL11	50.4445	±	3.59576		38.2206	±	3.34798
PL12	8.96618	±	0.660011		7.22145	±	0.492529
PL15	1.46782	±	0.118318		2.10804	±	0.292368
PL17	1.09589	±	0.0994248		1.37407	±	0.0913372
PL22	1.36531	±	0.234975		1.1202	±	0.199372
PL26	9.82397	±	0.723066		8.07299	±	0.773465
PL27	3.81836	±	0.242253		3.81426	±	0.214802
PL29	2.57935	±	0.206946		2.07105	±	0.260608
PL33	19.6894	±	0.696249		18.655	±	0.947069
PL35	6.07409	±	0.567354		5.21075	±	0.319656
PL37	2.38254	±	0.172953		2.62094	±	0.159925
PL38	3.79002	±	0.479277		2.77943	±	0.379573
PL40	3.43171	±	0.419052		2.34121	±	0.358027
PL42	1.0457	±	0.250958		1.91953	±	0.440785
a CAZyme famiy with an average relative abundance (CPM) > 1 and with a prevalence > 20% of samples are considerd.

## Sheet: TableS5
Table S5. Relative abundances of genus-level bacterial taxa in the fecal microbiome of groups H and L.
Taxa	H (n = 30)				L (n = 30)				P-value	FDR	Significance
	Mean	±	S.E.		Mean	±	S.E.
Clostridium	6.01052	±	0.408301		8.71479	±	0.635341		0.00152468	0.0139127	*
Prevotella	7.45023	±	0.51452		5.28955	±	0.640832		0.00259973	0.0161889	*
Treponema	4.42612	±	0.396192		2.83446	±	0.293519		0.00086908	0.0139127	*
Oscillibacter	3.43306	±	0.148125		2.80038	±	0.130169		0.00319354	0.016652	*
Bacteroides	2.62396	±	0.125101		2.79634	±	0.272212		0.877553	0.902273
Ruminococcus	2.43023	±	0.233168		2.4291	±	0.242697		0.774744	0.868725
Pseudoflavonifractor	1.51426	±	0.0495077		1.59222	±	0.0677157		0.177428	0.315908
Lactobacillus	1.4382	±	0.386785		1.28566	±	0.383132		0.786011	0.868725
Alistipes	1.13201	±	0.126928		1.21591	±	0.130047		0.389819	0.569135
Roseburia	1.09972	±	0.215499		0.819653	±	0.0662294		0.865995	0.902273
Eubacterium	0.826306	±	0.0225597		0.856432	±	0.0346546		0.342861	0.510792
Faecalibacterium	0.722228	±	0.0293368		0.800314	±	0.0414316		0.112426	0.234489
Streptococcus	0.717218	±	0.150833		0.754127	±	0.194573		0.854466	0.902273
Selenomonas	0.72287	±	0.203566		0.53865	±	0.169966		0.241798	0.39225
Parabacteroides	0.571644	±	0.0283219		0.628602	±	0.0347062		0.177428	0.315908
Escherichia	0.581077	±	0.196447		0.581316	±	0.343848		0.865995	0.902273
Butyrivibrio	0.546959	±	0.0253676		0.570866	±	0.023518		0.320778	0.498229
Phascolarctobacterium	0.604019	±	0.0492531		0.499169	±	0.0515587		0.063228	0.153855
Fibrobacter	0.585162	±	0.0836339		0.392392	±	0.0451179		0.126614	0.249806
Blautia	0.476682	±	0.0116333		0.496431	±	0.019343		0.522879	0.68161
Vescimonas	0.466861	±	0.0251321		0.484523	±	0.0295893		0.522879	0.68161
Bifidobacterium	0.386702	±	0.0816534		0.514002	±	0.226683		0.924017	0.936851
Butyricicoccus	0.534017	±	0.0492186		0.345902	±	0.0173995		0.00152468	0.0139127	*
Mycoplasma	0.373744	±	0.0339166		0.427474	±	0.032232		0.187179	0.325334
Lachnoclostridium	0.373223	±	0.0117482		0.383449	±	0.0120649		0.476136	0.65581
Paenibacillus	0.338434	±	0.010452		0.390452	±	0.0132979		0.00122192	0.0139127	*
Faecalicatena	0.343498	±	0.0186306		0.338343	±	0.0210296		0.602204	0.770884
Megasphaera	0.40493	±	0.127533		0.255678	±	0.124973		0.708193	0.83384
Phocaeicola	0.272968	±	0.0172244		0.382791	±	0.0788797		0.797323	0.868725
Rummeliibacillus	0.594351	±	0.254281		0.0179743	±	0.00992016		0.994147	0.994147
Bullifex	0.349761	±	0.032879		0.24572	±	0.0156508		0.00960369	0.0412394	*
Flavonifractor	0.270833	±	0.00777398		0.306516	±	0.0115969		0.00371577	0.0180834	*
Anaeromassilibacillus	0.250094	±	0.0134955		0.287105	±	0.0147742		0.028466	0.0903487	*
Coprococcus	0.224241	±	0.00970104		0.250916	±	0.0215097		0.643768	0.783252
Anaerotruncus	0.218812	±	0.00933573		0.2555	±	0.0103421		0.00222164	0.0161889	*
Sodaliphilus	0.303963	±	0.034168		0.164797	±	0.028412		0.000353617	0.00860468	*
Hallella	0.264191	±	0.045192		0.200707	±	0.0817709		0.001092	0.0139127	*
Mitsuokella	0.246229	±	0.0561939		0.177866	±	0.0554178		0.0746958	0.1704
Streptomyces	0.203412	±	0.00504648		0.220428	±	0.0078659		0.0551225	0.143712
Palleniella	0.238971	±	0.0354321		0.176939	±	0.029139		0.146231	0.280918
Prevotellamassilia	0.225783	±	0.0233755		0.183542	±	0.0245244		0.0797274	0.176367
Desulfovibrio	0.153846	±	0.00971514		0.245352	±	0.0223517		0.000163641	0.0059729	*
Bacillus	0.181069	±	0.00867867		0.206558	±	0.00712629		0.00605108	0.0276081	*
Mediterraneibacter	0.18186	±	0.0054901		0.201546	±	0.00724697		0.0130741	0.0530229	*
Campylobacter	0.159053	±	0.0239872		0.222	±	0.0484088		0.202526	0.343824
Anaerovibrio	0.219608	±	0.0722293		0.161374	±	0.0375343		0.0183317	0.0669107	*
Clostridioides	0.14517	±	0.0052718		0.225915	±	0.0154736		1.43132e-06	0.000104486	*
Dysosmobacter	0.184114	±	0.00539568		0.167472	±	0.00561991		0.0429962	0.125164	*
Acetatifactor	0.156344	±	0.0164314		0.187346	±	0.0139258		0.115852	0.234922
Frisingicoccus	0.107657	±	0.0155175		0.213754	±	0.0416145		0.015511	0.0595951	*
Dorea	0.146603	±	0.00406964		0.152984	±	0.0062045		0.494558	0.668569
Enterocloster	0.141011	±	0.00338139		0.150797	±	0.00568752		0.159053	0.297715
Acetivibrio	0.131305	±	0.00654282		0.156419	±	0.00645699		0.00234178	0.0161889	*
Corynebacterium	0.117874	±	0.0196799		0.162689	±	0.0438764		0.643768	0.783252
Limosilactobacillus	0.116148	±	0.0260614		0.156099	±	0.0291935		0.0199006	0.0691781	*
Terrisporobacter	0.135221	±	0.00963559		0.129728	±	0.0123257		0.423161	0.605702
Enterococcus	0.123024	±	0.00558118		0.137099	±	0.00505342		0.044579	0.125164	*
Floccifex	0.123106	±	0.00840196		0.131899	±	0.0144394		0.730162	0.846061
Ligilactobacillus	0.0865966	±	0.0163816		0.165239	±	0.0531329		0.686461	0.821502
Parablautia	0.105217	±	0.01196		0.13981	±	0.00951129		0.026332	0.0873742	*
Oribacterium	0.128597	±	0.00861885		0.115466	±	0.00781512		0.10262	0.220332
Zongyangia	0.120435	±	0.00751298		0.118993	±	0.00496416		0.612483	0.770884
Turicibacter	0.111082	±	0.0109864		0.121704	±	0.0101785		0.431747	0.606106
Hallerella	0.153785	±	0.0318865		0.0775456	±	0.0191937		0.00288295	0.0161889	*
Pseudobutyrivibrio	0.112245	±	0.00469431		0.114028	±	0.00413644		0.328035	0.498886
Collinsella	0.121735	±	0.00684057		0.101158	±	0.00361561		0.0532353	0.143712
Anaerostipes	0.0979155	±	0.00305415		0.114681	±	0.00661811		0.0590618	0.148673
Christensenella	0.0908315	±	0.0047253		0.118851	±	0.00991064		0.0344511	0.104789	*
Dysgonomonas	0.109483	±	0.00597028		0.0986873	±	0.00625052		0.279422	0.443431
Alloprevotella	0.113295	±	0.00837521		0.0929294	±	0.0100539		0.0746958	0.1704
Flavobacterium	0.101818	±	0.00387474		0.100556	±	0.00370455		0.752351	0.858151
Others	13.6979	±	0.266264		14.6904	±	0.210554		0.00273806	0.0161889	*
Unclassified at genus level	37.5285	±	0.550324		38.9139	±	0.810395		0.213247	0.353797
* P < 0.05 and FDR < 0.15
